# Supplementary material for: Dissecting of the Deterioration in Eating Quality for Erect Panicle (Ep) Type High Yield Japonica Super Rice in Northest China
Source: Rice (N Y). 2022 Mar 8;15:15. doi: 10.1186/s12284-022-00561-9 (PMC8901826; doi:10.1186/s12284-022-00561-9)
Supplement: Supplementary file 1 — Additional file 1: Table S1. Comparison of RVA traits for NIL-Ep and NIL-non Ep in the Akitakomachi and Liaogeng5 backgrounds. [file 12284_2022_561_MOESM1_ESM.xls]

## Sheet: Sheet1
Additional file 1: Table S1. Comparison of RVA traits for NIL-Ep and NIL-non Ep in the Akitakomachi and Liaogeng5 backgrounds.
Position	Panicle type	PV	TV	BD	FV	SB	PKT	PT
TOP	NIL-Ep	3193.33±223.53	2280.33±114.02	913.00±73.04	3297.67±65.95	1017.33±30.52	6.63±0.01	74.25±0.07
	NIL-non Ep	3169.33±158.47	2203.00±66.09	966.33±48.32	3269.33±163.47	1066.33±42.65	6.73±0.01	74.25±0.04
	p	n.s.	n.s.	n.s.	n.s.	n.s.	n.s.	n.s.
MID	NIL-Ep	2886.33±202.04	2220.67±66.62	665.67±33.28	3491.67±244.42	1271.00±63.55	6.67±0.01	73.82±0.22
	NIL-non Ep	3137.33±125.49	2228.00±111.40	909.33±27.28	3237.33±161.87	1009.33±70.65	6.76±0.01	73.82±0.07
	p	***	n.s.	***	***	***	n.s.	n.s.
BOT	NIL-Ep	2871.67±114.87	2279.00±159.53	592.67±35.56	3489.67±244.28	1210.67±36.32	6.67±0.01	73.55±0.03
	NIL-non Ep	3180.33±159.02	2263.67±135.82	916.67±27.50	3280.33±131.21	1016.67±61.00	6.67±0.01	73.60±0.07
	p	***	n.s.	***	***	***	n.s.	n.s.
PV, peak viscosity; TV, trough viscosity; BD, breakdown; FV, final viscosity; SB, setback;PKT, peak time; PT, pasting temperature . The *, ** and *** denote significance of Student's t test at p < .05, p < .01, and p < .001, respectively.
