# Supplementary material for: Dissecting of the Deterioration in Eating Quality for Erect Panicle (Ep) Type High Yield Japonica Super Rice in Northest China
Source: Rice (N Y). 2022 Mar 8;15:15. doi: 10.1186/s12284-022-00561-9 (PMC8901826; doi:10.1186/s12284-022-00561-9)
Supplement: Supplementary file 2 — Additional file 2: Table S2. Comparison of N use efficeiency for NIL-Ep and NIL-non Ep. [file 12284_2022_561_MOESM2_ESM.xls]

## Sheet: Sheet1
Additional file 2: Table S2. Comparison of N use efficeiency for NIL-Ep and NIL-non Ep.
Year	Treatment	Gene type	GY(kg/hm2)	RE(％)	PE(kg Grain kg-1N)
2019	L	NIL-Ep	8400.54±501.55	34.26±2.22	31.03±2.95
		NIL-non Ep	8583.34±513.45	35.69±1.51	32.03±2.09
		p	n.s.	n.s.	n.s.
	H	NIL-Ep	11145.05±1062.67	45.83±1.93	38.13±1.40
		NIL-non Ep	8530.5±346.05	23.45±1.95	23.32±1.22
		p	***	***	***
2020	L	NIL-Ep	8106.67±292.97	34.26±1.17	31.81±3.11
		NIL-non Ep	8116.67±363.64	35.69±2.31	31.52±1.77
		p	n.s.	n.s.	n.s.
	H	NIL-Ep	12145.33±947.07	50.27±2.01	46.55±3.89
		NIL-non Ep	8076.67±285.72	21.67±0.84	25.14±1.48
		p	***	***	***
GY, Grain yield; RE, recovery efficiency; PE, physiological efficiency. The *, ** and ***denote significance of Student's t test at p < .05, p < .01, and p < .001, respectively.
